# Supplementary material for: Gender Difference in the Effects of COVID-19 Pandemic on Mechanical Reperfusion and 30-Day Mortality for STEMI: Results of the ISACS-STEMI COVID-19 Registry
Source: J Clin Med. 2023 Jan 23;12(3):896. doi: 10.3390/jcm12030896 (PMC9918240; doi:10.3390/jcm12030896)
Supplement: Supplementary file 1 [file jcm-12-00896-s001.zip]

Archive with 1 entries (1 files):
- jcm-2137430-supplementary.pdf
